# Supplementary material for: Investigation of the Bimodal Leaching Response of RAM Chip Gold Fingers in Ammonia Thiosulfate Solution
Source: Materials (Basel). 2023 Jul 11;16(14):4940. doi: 10.3390/ma16144940 (PMC10381887; doi:10.3390/ma16144940)
Supplement: Supplementary file 1 [file materials-16-04940-s001.zip]

Archive with 1 entries (1 files):
- materials-2455618-supplementary.pdf
